# Supplementary material for: Anti-Staphylococcal Biofilm Effects of a Liposome-Based Formulation Containing Citrus Polyphenols
Source: Antibiotics (Basel). 2024 Mar 30;13(4):318. doi: 10.3390/antibiotics13040318 (PMC11047357; doi:10.3390/antibiotics13040318)
Supplement: Supplementary file 1 [file antibiotics-13-00318-s001.zip]

Archive with 1 entries (1 files):
- antibiotics-2892984-supplementary.pdf
